# Supplementary material for: Thermodynamic and Kinetic Analysis of Galactose Oxidase Direct Electron Transfer on Carboxyl-Terminated SAM-Modified Gold Electrodes
Source: Molecules. 2026 Feb 17;31(4):694. doi: 10.3390/molecules31040694 (PMC12943723; doi:10.3390/molecules31040694)
Supplement: Supplementary file 1 [file molecules-31-00694-s001.zip]

Archive with 1 entries (1 files):
- molecules-4134515-supplementary.pdf
